# Supplementary material for: Incongruence between transcriptional and vascular pathophysiological cell states
Source: Nat Cardiovasc Res. Author manuscript; Available in PMC 2023 Sep 23. (PMC7615119; doi:10.1038/s44161-023-00272-4)
Supplement: Table S1 [file EMS187936-supplement-Table_S1.xlsx]

## Sheet: Sheet1
	Supplementary Table 1: Mice genotyping PCR primers.
	Name	Expected size fragment	Genotyping Oligonucleotides
	PAC-Cdh5-CreERT2 mice	Mut band: ~550bp	Cdh5 Trans F: GGAGGCTGGAAAGTAGAGCA
			CreM R: TCCCTGAACATGTCCATCAG
	Dll4 flox /flox mice	WT band: ~400bp	Dll4 lox F : GTGCTGGGACTGTAGCCACT
		Mut band: ~500bp	Dll4 lox R: TGTTAGGGATGTCGCTCTCC
	iSuRe-Cre mice	WT band:140bp	Sv40 pA F: CCCCCTGAACCTGAAACATA
		Mut band:260bp	AVT MTomato R: CCTTGCTCACCATGGTCTTG
			Chr17 R: GTGTCTGTACCAGGTTGGTTTG
			Chr17 R: GCTCTGCATGTTGCAAGAAA
	Dll1 flox /flox mice	WT band: 200bp	Dll1 lox F: CACACCTCCTACTTACCTGA
		Mut band: 250bp	Dll1 lox R: GAGAGTACTGGATGGAGCAAG
	Jag1 flox /flox mice	WT band: 401bp	Jag1 lox F: AGG TTG GCC ACC TCT AAA TC
		Mut band: 453bp	Jag1 lox R: GCA AGT CTG TCT GCT TTC ATC
	Jag2 flox /flox mice	WT band: 267bp	Jag2 lox F: GGC AGA GTA GCA CAT CAC CA
		Mut band: 300bp	Jag2 lox R: CAA GCG CAC AGG TTG AGT AG
	Rbpj flox/flox mice	WT band: 200bp	Rbpj lox F: ATAATTTGCCAAGCCAAAGC
		Mut band: 350bp	Rbpj lox R: GCTCCCCACTGTTGTGAACT
	Myc flox/flox mice		Myc lox F: GACAGGGATGTGACCGATTC
		WT band: 315bp
		Mut band: ~370bp
			Myc lox R: GCTCAGTCTCCGGCTATCAC
	Notch1 flox/flox mice	WT band: 445bp	Notch1 lox F: CTGAGGCCTAGAGCCTTGAA
		Mut band: 500bp	Notch1 lox R: TGTGGGACCCAGAAGTTAGG
	Notch2 flox/flox mice	WT band: 202bp	Notch2 lox F: GAG CCT TTT CCC CAT ATT CC
		Mut band: 240bp	Notch2 lox R: CAA CCC CAG ATA GGA AGC AG
	Notch4 KO mice	WT band: 280bp	Notch4 F: GAGGAAGAAGGGCGGTAGAG
		Mut band: 156bp	Notch4 R: CCAGATCACCGGAGAAGAAA
			Notch4 F2 TGAACAGAAACCCAAAGCTG
	Rac1flox/flox mice	WT band: 220bp	#Rac FW: 5’- TCA CTG CTT GTC TCA TGC A -3’
		Mut band: 370bp
			#Rac Rev: 5’- AAC GTA TGG TTT CAT TAA ACT GA-3’
	p21 KO mice	WT band: 760bp	p21f_2B9: ACCCAGCAAAGCCTTGATTCT
		KO band: 600bp	NeoF_8B6: CCTTCTATCGCCTTCTTGACGA
			p21r_3B2: CAGGTCGGACATCACCAGGAT
	iMb-Control-Mosaic mice	WT band:250bp	Rosa26 RR711: GCACTTGCTCTCCCAAAGTC
	iChr-Control-Mosaic mice	Mut band:350bp	Rosa26 RR713: CTTTAAGCCTGCCCAGAAGA
			CAG PCR F: CGGGGTCATTAGTTCATAGCC
			CAG PCR R: CACCTCGACCATGGTAATAGC
	Rosa26 -EYFP mice		21306: CTG GCT TCT GAG GAC CG
		WT band: 142bp	24500: CAG GAC AAC GCC CAC ACA
		Mut band: 384bp	24951: AGG GCG AGG AGC TGT TCA
			24952: TGA AGT CGA TGC CCT TCA G
