# Supplementary material for: Incongruence between transcriptional and vascular pathophysiological cell states
Source: Nat Cardiovasc Res. Author manuscript; Available in PMC 2023 Sep 23. (PMC7615119; doi:10.1038/s44161-023-00272-4)
Supplement: Table S2 [file EMS187936-supplement-Table_S2.xlsx]

## Sheet: Sheet1
	Supplementary Table 2 - List of Antibodies used
	ANTIBODIES	DILUTION	SOURCE	IDENTIFIER
	Anti-GFP/YFP/Cerulean	1:200 (IF)	Acris Antibodies	Cat# R1091P
	Anti-DsRed	1:400 (IF)	Clontech	Cat# 632496
	Anti-HA -647	1:200 (IF)	Cell Signaling Technology	Cat# 3444S
	Anti-ERG	1:400 (IF)	Abcam	Cat# ab110639
	Anti-ERG-AF-647	1:200 (IF)	Abcam	Cat# ab196149
	Anti-Ki67	1:200 (IF)	Thermo Fisher	Cat# RM-9106-S0
	Anti-Ki67-e660	1:200 (IF)	Thermo Fisher	Cat# 50-5698-82
	Anti-Endomucin	1:200 (IF)	Santa Cruz Biotechnology	Cat# SC-53941
	Anti-CD31	1:200 (IF)	BD Biosciences	Cat# 553370
	Anti-CD31	1:200 (FC)	BD Biosciences	Cat# 740680
	Anti-p21	1:10 (IF)	CNIO (now at Abcam)	Cat# HUGO291
	Anti-p21	1:100 (IF)	Santa Cruz Biotechnology	Cat# SC-397-G
	Anti-p42/44 (Total ERK)	1:1000 (WB)	Cell Signaling Technology	Cat# 9102
	Anti-p42/44-Phospho-ERK	1:100 (IF)	Cell Signaling Technology	Cat# 4370S
		1 to 1000 (WB)
	Anti-Myc	1:200 (IF)	Millipore	Cat# 06-340
	Anti-cleaved N1ICD	1:200 (IF)	Cell Signaling Technology	Cat# 4147
	Anti-Dll4	1:200 (IF)	R&D system	Cat# AF1389
	Anti-Jagged1	1: 100 (IF)	Cell Signaling Technology	Cat# 2620
	Anti-CD34-FITC	1:200 (IF)	BD Biosciences	Cat# 560238
	Anti-CD68	1:200 (IF)	Bio-Rad	MCA1957
	Anti-CD45	1:200 (IF)	BD Biosciences	Cat# 550539
	Anti-CD45	1:200 (FC)	TonboBio	Cat# 35-0454-U100
	Anti-Caspase 3	1:50 (IF)	Cell Signaling Technology	Cat# 9661S
	Anti-Esm1	1:200 (IF)	R&D system	Cat# AF1999
	Anti-Msr1	1:200 (IF)	R&D system	Cat# AF1797-SP
	Anti-CD11b	1:200 (FC)	BD Biosciences	Cat# 561690
	Anti-Ly6C	1:200 (FC)	BD Biosciences	Cat# 561085
	Anti-Ly6G	1:200 (FC)	Biolegend	Cat# 123113
	Donkey Anti-Goat 488	1:400 (IF)	Thermo Fisher	Cat # A-11055
	Donkey Anti-Goat 633	1:400 (IF)	Thermo Fisher	Cat # A-21082
	Donkey Anti-Rabbit 594	1:400 (IF)	Jackson Immunoresearch	Cat # 711-587-003
	Donkey Anti-Rabbit 488	1:400 (IF)	Jackson Immunoresearch	Cat # 711-547-003
	Donkey Anti-Rabbit 647	1:400 (IF)	Jackson Immunoresearch	Cat # 711-607-003
	Donkey Anti-Rat 488	1:400 (IF)	Thermo Fisher	Cat # A-21208
	Donkey Anti-Rat 647	1:400 (IF)	Abcam	Cat # ab150155
